# Supplementary material for: Characterization of Staphylococcus aureus Isolated from Non-Native Patients with Skin and Soft Tissue Infections in Shanghai
Source: PLoS One. 2015 Apr 29;10(4):e0123557. doi: 10.1371/journal.pone.0123557 (PMC4414503; doi:10.1371/journal.pone.0123557)
Supplement: S1 Table — (XLSX) [file pone.0123557.s001.xlsx]

## Sheet: S1
Number	Hospital	Gender	Age	ST	spa type	mecA	SCCmec	agr group	pvl	tst	eta	etb	sea	seb	sec	sed	see	seg	seh	sei	sej	sasX
SS0001	A	M	48	398	t034	0		Ⅰ	1	0	0	0	0	0	0	0	0	0	0	0	0	0
SS0002	A	F	42	2871	t084	0		Ⅱ	0	0	0	0	0	0	0	0	0	0	0	0	0	0
SS0003	B	M	8	398	t1451	0		Ⅰ	0	0	0	0	0	0	0	0	0	0	0	0	0	0
SS0004	B	M	20	239	t037	1	Ⅲ	Ⅰ	0	0	0	0	1	0	0	0	0	0	0	0	0	1
SS0005	B	F	66	764	t002	1	NT	Ⅱ	0	0	0	0	0	1	0	0	0	1	0	1	0	0
SS0006	A	M	28	30	t019	1	Ⅳ	Ⅲ	1	0	0	0	0	0	0	0	0	1	0	1	0	0
SS0007	A	F	15	152	t355	0		Ⅰ	1	0	0	0	0	0	0	1	0	0	0	0	1	0
SS0008	B	M	8	398	t1451	0		Ⅰ	0	0	0	0	0	0	0	0	0	0	0	0	0	0
SS0009	B	F	10	6	t701	0		Ⅰ	0	0	0	0	1	0	0	0	0	0	0	0	0	0
SS0010	B	F	55	764	t002	0		Ⅱ	0	0	0	0	0	0	0	1	0	1	0	1	1	0
SS0011	B	M	18	188	t189	0		Ⅰ	0	1	0	0	0	0	1	0	0	0	0	0	0	0
SS0012	B	M	60	7	t796	0		Ⅰ	0	0	0	0	0	0	0	0	0	0	0	0	0	0
SS0013	A	M	10	217	t2986	0		Ⅰ	1	0	0	0	0	0	0	0	0	1	0	1	0	0
SS0014	A	M	30	217	t005	0		Ⅰ	1	0	0	0	0	0	0	0	0	1	0	1	0	0
SS0015	A	M	43	50	t185	0		Ⅳ	0	0	0	0	0	0	0	0	0	0	0	1	0	0
SS0016	A	M	4	88	t6497	0		Ⅲ	1	0	0	0	0	0	0	0	0	0	0	0	0	0
SS0017	A	M	41	88	t6497	0		Ⅲ	1	0	0	0	0	0	0	0	0	0	0	0	0	0
SS0018	B	F	65	764	t002	1	Ⅱ	Ⅱ	0	1	0	0	0	0	1	0	0	1	0	1	0	0
SS0019	B	F	37	338	t437	1	Ⅴ	Ⅰ	1	0	0	0	0	1	0	0	0	0	0	0	0	0
SS0020	B	M	68	338	t437	1	Ⅴ	Ⅰ	1	0	0	0	0	1	0	0	0	0	0	0	0	0
SS0021	B	M	63	6	t701	0		Ⅰ	0	0	0	0	1	0	0	0	0	0	0	0	0	0
SS0022	B	F	57	7	t091	0		Ⅰ	0	0	0	0	0	0	0	0	0	0	0	0	0	0
SS0023	B	F	58	188	t2883	0		Ⅰ	0	0	0	0	0	1	0	0	0	0	0	0	0	0
SS0024	A	M	56	2155	t159	0		Ⅳ	1	0	0	0	0	1	0	0	0	1	0	1	0	0
SS0025	A	F	5	1281	t164	0		Ⅰ	0	0	0	0	0	0	0	0	0	1	0	1	0	0
SS0026	A	F	30	88	t1376	0		Ⅲ	1	0	0	0	0	0	0	0	0	0	0	0	0	0
SS0027	A	F	30	88	t1376	0		Ⅲ	1	0	0	0	0	0	0	0	0	0	0	0	0	0
SS0028	A	M	42	30	t019	1	Ⅰ	Ⅲ	1	0	0	0	0	0	0	0	0	1	0	1	0	0
SS0030	A	M	41	217	t005	0		Ⅰ	1	1	0	0	0	0	1	0	0	1	0	1	0	0
SS0031	B	M	40	338	t437	1	Ⅰ	Ⅰ	0	0	0	0	0	0	0	0	0	0	0	0	0	0
SS0032	B	F	12	764	t002	0		Ⅱ	0	0	0	0	0	0	1	1	0	1	0	1	1	0
SS0033	A	M	10	217	t309	0		Ⅰ	1	0	0	0	0	0	0	0	0	1	0	1	0	0
SS0034	A	F	14	2155	t1425	0		Ⅳ	0	0	0	1	0	0	0	0	0	1	0	1	0	0
SS0036	C	F	50	6	t701	0		Ⅰ	0	0	0	0	1	0	0	0	0	0	0	0	0	0
SS0037	C	F	58	573	t1839	0		Ⅱ	0	0	0	0	0	0	0	0	0	1	0	1	0	0
SS0038	C	M	35	239	t074	0		Ⅰ	0	0	0	0	0	0	0	0	0	0	0	0	0	1
SS0039	C	M	48	630	t377	0		Ⅰ	0	0	0	0	0	0	0	0	0	0	0	0	0	0
SS0040	C	M	33	5	t045	0		Ⅱ	0	0	0	0	0	0	0	0	0	1	0	1	0	0
SS0041	C	F	40	7	t091	0		Ⅰ	0	1	0	1	0	0	0	0	0	0	0	0	0	0
SS0042	C	F	49	7	t796	0		Ⅰ	0	0	0	0	0	0	0	0	0	0	0	0	0	0
SS0044	C	M	41	1	t127	0		Ⅲ	0	0	0	0	0	0	1	0	0	0	1	0	0	0
SS0045	C	F	27	7	t091	0		Ⅰ	0	0	0	0	0	0	0	0	0	0	0	0	0	0
SS0046	C	M	50	338	t437	1	Ⅰ	Ⅰ	1	0	0	0	1	1	0	0	0	0	0	0	0	0
SS0047	C	M	81	7	t3932	0		Ⅰ	0	0	0	0	0	0	0	0	0	0	0	0	0	0
SS0048	C	M	55	398	t034	0		Ⅰ	0	0	1	0	0	0	0	0	0	0	0	0	0	0
SS0049	C	M	25	6	t701	0		Ⅰ	0	0	1	0	1	0	0	0	0	0	0	0	0	0
SS0050	C	F	28	1	t127	0		Ⅲ	0	0	0	0	1	0	1	0	0	0	1	0	0	0
SS0052	C	M	44	7	t091	0		Ⅰ	0	0	0	0	0	0	0	0	0	0	0	0	0	0
SS0053	C	F	15	59	t172	0		Ⅰ	1	0	0	0	1	0	0	0	0	0	0	0	0	0
SS0054	C	F	55	2871	t084	0		Ⅱ	0	0	0	0	0	0	0	0	0	0	0	0	0	0
SS0055	C	F	32	30	t318	0		Ⅲ	1	0	0	0	0	0	0	0	0	1	0	1	0	0
SS0056	C	M	73	630	t377	0		Ⅰ	0	0	0	0	0	0	0	0	0	0	0	0	0	0
SS0057	C	M	22	88	t2592	0		Ⅲ	0	0	0	0	0	0	0	0	0	0	0	0	0	0
SS0058	C	F	39	7	t091	0		Ⅰ	0	0	0	0	0	0	0	0	0	0	0	0	0	0
SS0059	C	F	67	25	t078	0		Ⅰ	0	0	0	0	0	1	0	0	0	1	0	1	0	0
SS0060	C	F	34	188	t189	0		Ⅰ	0	0	0	0	0	0	1	0	0	0	0	0	0	0
SS0061	C	F	46	1281	t164	0		Ⅰ	0	0	0	0	0	0	0	0	0	1	0	1	0	0
SS0062	C	M	83	239	t030	1	Ⅲ	Ⅰ	0	0	0	0	1	0	0	0	0	0	0	0	0	0
SS0063	C	M	65	2155	t13740	0		Ⅳ	0	0	1	1	0	0	0	0	0	1	0	1	0	0
SS0064	C	M	37	5	t2460	1	Ⅱ	Ⅱ	0	1	0	0	0	0	1	0	0	1	0	1	0	0
SS0065	C	M	56	1281	t164	0		Ⅰ	0	0	0	0	0	0	0	0	0	1	0	1	0	0
SS0066	C	F	44	15	t853	0		Ⅱ	0	0	0	0	0	0	0	0	0	0	0	0	0	0
SS0067	B	M	51	338	t437	1	Ⅰ	Ⅰ	0	0	0	0	0	1	0	0	0	0	0	0	0	0
SS0068	B	F	42	630	t377	0		Ⅰ	0	0	0	0	0	0	0	0	0	0	0	0	0	0
SS0069	A	F	3	217	t9181	0		Ⅰ	0	1	0	0	0	0	0	0	0	1	0	1	0	0
SS0070	A	F	44	217	t005	0		Ⅰ	0	0	0	0	0	0	0	0	0	1	0	1	0	0
SS0071	A	M	11	398	t034	0		Ⅰ	1	0	0	0	0	0	0	0	0	0	0	0	0	0
SS0072	A	M	11	630	t12148	0		Ⅰ	0	0	0	0	0	0	0	0	0	0	0	0	0	0
SS0073	B	M	62	398	t571	0		Ⅰ	0	0	0	0	0	0	0	0	0	0	0	0	0	0
SS0074	A	M	55	30	t019	1	Ⅳ	Ⅲ	1	0	0	0	0	0	0	0	0	1	0	1	0	0
SS0075	A	F	36	338	t437	1	Ⅴ	Ⅰ	1	0	0	0	0	1	0	0	0	0	0	0	0	0
SS0076	A	M	4	30	t012	0		Ⅲ	0	1	0	0	0	0	0	0	0	1	0	1	0	0
SS0077	A	M	26	2871	t084	0		Ⅱ	0	0	0	0	0	0	0	0	0	0	0	0	0	0
SS0078	A	M	53	398	t571	0		Ⅰ	1	0	0	0	0	0	0	0	0	0	0	0	0	0
SS0079	A	M	12	2155	t645	0		Ⅳ	0	0	1	1	0	0	0	0	0	1	0	1	0	0
SS0080	A	F	47	398	t034	0		Ⅰ	1	0	0	0	0	0	0	0	0	0	0	0	0	0
SS0081	A	M	27	772	t4599	1	Ⅴ	Ⅱ	1	0	0	0	1	0	1	0	0	1	0	1	0	0
SS0082	A	M	41	6	t701	0		Ⅰ	0	0	0	0	0	0	0	0	0	0	0	0	0	0
SS0083	B	M	21	764	t002	1	Ⅱ	Ⅱ	0	1	0	0	0	0	1	0	0	1	0	1	0	0
SS0084	A	F	44	1420	t2835	0		Ⅱ	1	0	0	0	0	0	0	0	0	1	0	1	0	0
SS0085	A	F	17	398	t6605	0		Ⅰ	0	0	0	0	0	0	0	0	0	0	0	0	0	0
SS0086	A	M	55	338	t437	1	Ⅳ	Ⅰ	1	0	0	0	0	0	0	0	0	0	0	0	0	0
SS0087	A	F	44	1420	t2835	0		Ⅱ	1	0	0	0	0	0	0	0	0	1	0	1	0	0
SS0088	A	M	35	338	t437	0		Ⅰ	1	0	0	0	0	0	0	0	0	0	0	0	0	0
SS0089	A	F	46	1281	t164	0		Ⅰ	0	0	0	0	0	0	0	0	0	1	0	1	0	0
SS0090	A	M	52	101	t056	0		Ⅰ	0	0	0	0	0	0	0	0	0	0	0	0	0	0
SS0091	A	F	2	25	t078	0		Ⅰ	0	0	0	0	0	1	1	0	0	1	0	1	0	0
SS0092	B	F	74	1821	t13742	0		Ⅰ	0	0	0	0	0	0	0	0	0	0	0	0	0	0
SS0093	A	F	43	5	t105	0		Ⅱ	1	0	0	0	0	0	0	0	0	1	0	1	0	0
SS0094	A	M	7	2898	t021	0		Ⅲ	0	1	0	0	0	0	0	0	0	1	0	1	0	0
SS0095	B	M	84	88	t13739	0		Ⅲ	0	0	0	0	0	0	0	0	0	0	0	0	0	0
SS0101	A	M	41	2871	t084	0		Ⅱ	0	0	0	0	0	0	0	0	0	0	0	0	0	0
SS0102	A	F	38	217	t309	0		Ⅰ	1	0	0	0	0	0	0	0	0	1	0	1	0	0
SS0103	A	M	9	779	t878	0		Ⅲ	0	0	0	0	0	1	0	1	0	0	0	0	1	0
SS0105	A	M	48	59	t163	0		Ⅰ	0	0	0	0	1	1	0	0	0	0	0	0	0	0
SS0106	B	F	46	965	t062	1	Ⅰ	Ⅱ	0	0	0	0	1	0	0	0	0	1	0	1	0	0
SS0107	B	M	21	59	t163	0		Ⅰ	0	0	0	0	0	1	0	0	0	0	0	0	0	0
SS0108	B	F	46	338	t437	1	Ⅰ	Ⅰ	1	0	0	0	0	1	0	0	0	0	0	0	0	0
SS0109	B	M	75	7	t091	0		Ⅰ	0	0	0	0	0	0	0	0	0	0	0	0	0	0
SS0110	B	M	70	7	t091	0		Ⅰ	0	0	0	0	0	0	0	0	0	0	0	0	0	0
SS0111	B	M	21	764	t002	1	Ⅱ	Ⅱ	0	1	0	0	0	0	1	0	0	1	0	1	0	0
SS0112	A	M	33	217	t309	0		Ⅰ	1	0	0	0	0	0	0	0	0	1	0	1	0	0
SS0113	B	M	79	7	t13741	0		Ⅰ	0	0	0	0	0	0	0	0	0	0	0	0	0	0
SS0119	B	F	61	338	t437	0		Ⅰ	1	0	0	0	0	1	0	0	0	0	0	0	0	0
SS0120	B	M	28	188	t189	0		Ⅰ	0	0	0	0	0	0	0	0	0	0	0	0	0	0
SS0121	B	M	49	398	t7880	0		Ⅰ	0	0	0	0	0	0	0	0	0	0	0	0	0	0
SS0122	A	M	4	398	t011	0		Ⅰ	1	0	0	0	0	0	0	0	0	0	0	0	0	0
SS0123	A	F	5	45	t8232	0		Ⅰ	0	0	0	0	0	0	1	0	0	1	0	1	0	0
SS0124	A	M	11	2871	t084	0		Ⅱ	0	0	1	0	0	0	0	0	0	0	0	0	0	0
SS0125	B	F	58	338	t437	0		Ⅰ	0	0	0	0	0	1	0	0	0	0	0	0	0	0
SS0127	A	M	47	88	t1814	1	Ⅰ	Ⅲ	1	0	0	0	0	0	0	0	0	0	0	0	0	0
SS0128	B	F	31	7	t091	0		Ⅰ	0	0	0	0	0	0	0	0	0	0	0	0	0	0
SS0129	B	F	50	630	t377	0		Ⅰ	0	0	0	0	0	0	0	0	0	0	0	0	0	0
SS0130	B	M	67	45	t8232	0		Ⅰ	0	0	0	0	0	0	1	0	0	1	0	1	0	0
SS0131	A	F	10	8	t5160	1	Ⅰ	Ⅰ	1	0	0	0	0	0	0	0	0	0	0	0	0	0
SS0132	A	M	26	2155	t159	0		Ⅳ	1	0	0	0	0	1	0	0	0	1	0	1	0	0
SS0133	A	F	34	2155	t308	0		Ⅳ	1	0	0	0	0	0	0	0	0	1	0	1	0	0

## Sheet: note
Note (in the results of genes):
1=positive
0=negative
